# Supplementary material for: Ablation of the Integrin CD11b Mac-1 Limits Deleterious Responses to Traumatic Spinal Cord Injury and Improves Functional Recovery in Mice
Source: Cells. 2024 Sep 20;13(18):1584. doi: 10.3390/cells13181584 (PMC11430243; doi:10.3390/cells13181584)
Supplement: Supplementary file 1 [file cells-13-01584-s001.zip]

Archive with 1 entries (1 files):
- cells-3007002-supplementary.pdf
